# Supplementary material for: Three new species of the genus Stephos Scott, 1892 (Crustacea, Copepoda, Calanoida, Stephidae) from Jeju Island, Korea
Source: Zookeys. 2020 Jun 30;944:1–30. doi: 10.3897/zookeys.944.49361 (PMC7340627; doi:10.3897/zookeys.944.49361)
Supplement: XML Treatment for Stephos concavus [file zookeys.944.49361-treatment2.xml]

<!DOCTYPE tp:taxon-treatment
  PUBLIC "-//TaxonX//DTD Taxonomic Treatment Publishing DTD v0 20100105//EN" "tax-treatment-NSO.dtd">
<tp:taxon-treatment xmlns:tp="http://www.plazi.org/taxpub"><tp:treatment-meta><kwd-group><label>Taxon classification</label><kwd><named-content xmlns:xlink="http://www.w3.org/1999/xlink" content-type="kingdom">Animalia</named-content></kwd><kwd><named-content xmlns:xlink="http://www.w3.org/1999/xlink" content-type="order">Calanoida</named-content></kwd><kwd><named-content xmlns:xlink="http://www.w3.org/1999/xlink" content-type="family">Stephidae</named-content></kwd></kwd-group><mixed-citation publication-type="journal"><person-group><name><surname>Moon</surname><given-names>Seong Yong</given-names></name><name><surname>Soh</surname><given-names>Ho Young</given-names></name><name><surname>Cho</surname><given-names>Dae Hyun</given-names></name></person-group><article-title>Three new species of the genus <italic><tp:taxon-name><tp:taxon-name-part taxon-name-part-type="genus" reg="Stephos">Stephos</tp:taxon-name-part></tp:taxon-name></italic> Scott, 1892 (<tp:taxon-name><tp:taxon-name-part taxon-name-part-type="subphylum">Crustacea</tp:taxon-name-part></tp:taxon-name>, <tp:taxon-name><tp:taxon-name-part taxon-name-part-type="subclass">Copepoda</tp:taxon-name-part></tp:taxon-name>, <tp:taxon-name><tp:taxon-name-part taxon-name-part-type="order">Calanoida</tp:taxon-name-part></tp:taxon-name>, <tp:taxon-name><tp:taxon-name-part taxon-name-part-type="family">Stephidae</tp:taxon-name-part></tp:taxon-name>) from Jeju Island, Korea</article-title><source>Zookeys</source><day>30</day><month>6</month><year>2020</year><volume>944</volume><fpage>1</fpage><lpage>30</lpage><pub-id pub-id-type="doi">10.3897/zookeys.944.49361</pub-id></mixed-citation></tp:treatment-meta><tp:nomenclature><tp:taxon-name><object-id xmlns:xlink="http://www.w3.org/1999/xlink" content-type="arpha" xlink:type="simple">069DFB13-0DFC-515E-8972-A1767130E483</object-id>
              <tp:taxon-name-part taxon-name-part-type="genus" reg="Stephos">Stephos</tp:taxon-name-part>
              <tp:taxon-name-part taxon-name-part-type="species" reg="concavus">concavus</tp:taxon-name-part>
              <object-id xmlns:xlink="http://www.w3.org/1999/xlink" content-type="zoobank" xlink:type="simple">http://zoobank.org/812ECEFE-53ED-4675-90C9-D631F3D40F0C</object-id>
            </tp:taxon-name><tp:taxon-status xmlns:xlink="http://www.w3.org/1999/xlink" xlink:type="simple">sp. nov.</tp:taxon-status><xref ref-type="fig" rid="F6">Figures 6</xref><xref ref-type="fig" rid="F7">, 7</xref><xref ref-type="fig" rid="F8">, 8</xref></tp:nomenclature><tp:treatment-sec sec-type="material" id="SECID0ENVAE"><title>Material examined.</title><p><bold><italic>Holotype</italic></bold> ♀ (NIBRIV0000293109) dissected on two glass slides collected by D. H. Cho, 9 May 2012.</p></tp:treatment-sec><tp:treatment-sec sec-type="type locality" id="SECID0EYVAE"><title>Type locality.</title><p>Near the bottom (ca. 4 m depth), Wimi port, Jeju Island (approximately <named-content xmlns:xlink="http://www.w3.org/1999/xlink" content-type="dwc:verbatimCoordinates" xlink:type="simple"><named-content content-type="geo-json" specific-use="{&#34;type&#34;:&#34;Point&#34;,&#34;coordinates&#34;:[126.661944,33.270278]}" id="NCID0EBWAE" xlink:type="simple">33°16'13"N, 126°39'43"E</named-content></named-content>), Korea.</p><fig id="F6" position="float" orientation="portrait"><object-id xmlns:xlink="http://www.w3.org/1999/xlink" content-type="doi" xlink:type="simple">10.3897/zookeys.944.49361.figure6</object-id><object-id xmlns:xlink="http://www.w3.org/1999/xlink" content-type="arpha" xlink:type="simple">5AE26CE9-58FE-5E01-883C-EC072252EF8E</object-id><label>Figure 6.</label><caption><p><italic><tp:taxon-name><tp:taxon-name-part taxon-name-part-type="genus" reg="Stephos">Stephos</tp:taxon-name-part> <tp:taxon-name-part taxon-name-part-type="species" reg="concavus">concavus</tp:taxon-name-part></tp:taxon-name></italic> sp. nov. Female holotype <bold>A</bold> habitus, dorsal view <bold>B</bold> habitus, lateral view <bold>C</bold> urosome, dorsal view <bold>D</bold> urosome, lateral view <bold>E</bold> genital double-somite, ventral <bold>F</bold> leg 5. Scale bars in µm.</p></caption><graphic xmlns:xlink="http://www.w3.org/1999/xlink" xlink:href="zookeys-944-001-g006.jpg" position="float" orientation="portrait" xlink:type="simple" id="oo_426097.jpg"><uri content-type="original_file" xlink:type="simple">https://binary.pensoft.net/fig/426097</uri></graphic></fig></tp:treatment-sec><tp:treatment-sec sec-type="description" id="SECID0EKXAE"><title>Description of female.</title><p><bold><italic>Body</italic></bold> (Fig. <xref ref-type="fig" rid="F6">6A, B</xref>) robust, length 0.93 mm. Prosome 5-segmented; cephalosome and first pedigerous somites completely separated; fourth and fifth pedigerous somites incompletely fused (Fig. <xref ref-type="fig" rid="F6">6A</xref>), posterior corners of prosome slightly asymmetric. Rostrum represented by a rounded knob. Prosome-urosome ratio 2.25:1. Urosome 4-segmented, comprising genital double-somite, two free abdominal somites, and anal somite; length ratio of genital double-somite, first free abdominal somite, second free abdominal somite, and anal somite as 43.0: 18.9:18.1:9.4:10.7 = 100. Genital double-somite (Fig. <xref ref-type="fig" rid="F6">6C–E</xref>) slightly asymmetric, with protruding lobe on the anterior to medial part of both sides and with a row of spinules in lateral view (Fig. <xref ref-type="fig" rid="F6">6C, D</xref>); common operculum located ventromedially slightly round (Fig. <xref ref-type="fig" rid="F6">6E</xref>) and with spermatophore and coupler in dorsal view (Fig. <xref ref-type="fig" rid="F6">6C</xref>). First and second abdominal somites (Fig. <xref ref-type="fig" rid="F6">6C</xref>), with transverse hyaline frill dorsally and ventrally. Anal somite shortest. Caudal rami with six setae, symmetric, 1.75 times longer than wide (49 × 28 μm); caudal setae II–VII present (seta I lacking); seta II spiniform, seta III ca. half the length of seta V, seta V longer (right longer than left) than seta IV, both plumose; dorsal seta VII short, plumose.</p><p><bold><italic>Antennule</italic></bold> (Fig. <xref ref-type="fig" rid="F7">7A</xref>) symmetric, extending beyond distal area of genital double-somite; 24-segmented, apparently ancestral, segments I–II, III–IV, X–XI, and XXVII–XXVIII are fused. Segmentation and setation pattern as follows (ancestral segment number-setae+aesthetasc): I–II-3+2ae, III–IV-4+3ae, V-2+ae, VI-2, VII-2+ae, VIII2+ae, IX-2, X–XI-4+ae, XII-1, XIII-1, XIV-2+ae, XV-1, XVI-2+ae, XVII-1, XVIII-1, XIX-1, XX-1, XXI-2+ae, XXII-1, XXIII-1+ae, XXIV-1+1+ae, XXV-1+1, XXVI-1+1, XXVII–XXVIII-5+ae. Ancestral segments I–XIV and XVI–XXV with row of spinules on posterior surface.</p><fig id="F7" position="float" orientation="portrait"><object-id xmlns:xlink="http://www.w3.org/1999/xlink" content-type="doi" xlink:type="simple">10.3897/zookeys.944.49361.figure7</object-id><object-id xmlns:xlink="http://www.w3.org/1999/xlink" content-type="arpha" xlink:type="simple">EFC99E74-D4EA-518A-A7A8-0408A72109ED</object-id><label>Figure 7.</label><caption><p><italic><tp:taxon-name><tp:taxon-name-part taxon-name-part-type="genus" reg="Stephos">Stephos</tp:taxon-name-part> <tp:taxon-name-part taxon-name-part-type="species" reg="concavus">concavus</tp:taxon-name-part></tp:taxon-name></italic> sp. nov. Female holotype <bold>A</bold> antennule <bold>B</bold> antenna <bold>C</bold> mandible. Scale bars in µm.</p></caption><graphic xmlns:xlink="http://www.w3.org/1999/xlink" xlink:href="zookeys-944-001-g007.jpg" position="float" orientation="portrait" xlink:type="simple" id="oo_426098.jpg"><uri content-type="original_file" xlink:type="simple">https://binary.pensoft.net/fig/426098</uri></graphic></fig><p><bold><italic>Antenna</italic></bold> (Fig. <xref ref-type="fig" rid="F7">7B</xref>) biramous; coxa and basis separate, coxa with one and basis with two setae; endopod 2-segmented, proximal segment with two setae, compound distal segment bilobed with eight and seven plumose setae subterminally and terminally, respectively, outer margin ornamented with a small serrated process subdistally on medial margin; tiny spinule adjacent to serrated process; exopod 7-segmented, with intersegmental articulation between segments 2 and 3 not completely expressed, with setal formula of 1, 3, 1, 1, 1, 1, 3.</p><p><bold><italic>Mandible</italic></bold> (Fig. <xref ref-type="fig" rid="F7">7C</xref>): well-developed coxal gnathobase, with a straight row of moderately incised teeth and patched spinules on the anterior and posterior corners. Mandibular palp biramous; basis with four setae on inner margin. Exopod 5-segmented, with setal formula of 1, 1, 1, 1, 2; endopod 2-segmented, proximal with 4 setae and distal segments with 10 setae.</p><p><bold><italic>Maxillule</italic></bold> (Fig. <xref ref-type="fig" rid="F8">8A</xref>): praecoxal arthrite bearing nine stout marginal spines and four elements on posterior surface, rows of tiny spinules on the posterior surface. Coxal epipodite with nine setae; coxal endite with three stiff setae. Basis with cluster of denticles on the anterior surface; proximal basal endite with four setae; distal basal endite indistinct, with five setae; no trace of basal exite. Exopod with eleven marginal setae; with row of setules along the distal portion of the medial margin. Endopod not articulated to basis, indistinctly 3-segmented, setal formula 4, 4, 7.</p><p><bold><italic>Maxilla</italic></bold> (Fig. <xref ref-type="fig" rid="F8">8B</xref>): apparently 6-segmented, comprising coalesced praecoxa and coxa, allobasis, and 3-segmented endopod. Armature of praecoxal and coxal endites 5, 3, 3, 3, respectively. Basal endite with four setae, one stouter than the rest; endopodal endite with one seta on tip. Free endopod setal formula 1, 1, 3, respectively. Integument of praecoxa ornamented with a patch of spinules on the posterior margin. Praecoxal and coxal endites with a cluster of long spinules subdistally on the lateral surface; distal coxal endite with an additional row of spinules proximally on the medial surface.</p><fig id="F8" position="float" orientation="portrait"><object-id xmlns:xlink="http://www.w3.org/1999/xlink" content-type="doi" xlink:type="simple">10.3897/zookeys.944.49361.figure8</object-id><object-id xmlns:xlink="http://www.w3.org/1999/xlink" content-type="arpha" xlink:type="simple">7A7E82D0-0247-5982-911E-6C65C05B32E4</object-id><label>Figure 8.</label><caption><p><italic><tp:taxon-name><tp:taxon-name-part taxon-name-part-type="genus" reg="Stephos">Stephos</tp:taxon-name-part> <tp:taxon-name-part taxon-name-part-type="species" reg="concavus">concavus</tp:taxon-name-part></tp:taxon-name></italic> sp. nov. Female holotype <bold>A</bold> maxillule <bold>B</bold> maxilla <bold>C</bold> maxilliped <bold>D</bold> leg 1 <bold>E</bold> leg 2 <bold>F</bold> leg 3 <bold>G</bold> leg 4. Scale bars in µm.</p></caption><graphic xmlns:xlink="http://www.w3.org/1999/xlink" xlink:href="zookeys-944-001-g008.jpg" position="float" orientation="portrait" xlink:type="simple" id="oo_426099.jpg"><uri content-type="original_file" xlink:type="simple">https://binary.pensoft.net/fig/426099</uri></graphic></fig><p><bold><italic>Maxilliped</italic></bold> (Fig. <xref ref-type="fig" rid="F8">8C</xref>): syncoxa robust, with setal formula 1, 2, 2, 3 and an oblique row of tiny spinules on the anterior distal part; basis with three setae and patched setules on the mediolateral margin; endopod 6-segmented, with setal formula 2, 4, 4, 3, 3+1, 4.</p><p><bold><italic>Legs 1–4</italic></bold> (Fig. <xref ref-type="fig" rid="F8">8D–G</xref>) progressively larger towards the posterior, each comprising coxa, basis, and 3-segmented exopod; endopod of leg 1 (Fig. <xref ref-type="fig" rid="F8">8D</xref>) 1-segmented, that of leg 2 (Fig. <xref ref-type="fig" rid="F8">8E</xref>) 2-segmented; endopods of leg 3 (Fig. <xref ref-type="fig" rid="F8">8F</xref>) and P4 (Fig. <xref ref-type="fig" rid="F8">8G</xref>) 3-segmented. Armature formula of legs 1–4 as follows in <italic><tp:taxon-name><tp:taxon-name-part taxon-name-part-type="genus" reg="Stephos">S.</tp:taxon-name-part> <tp:taxon-name-part taxon-name-part-type="species" reg="jejuensis">jejuensis</tp:taxon-name-part></tp:taxon-name></italic> sp. nov.</p><p>Leg 1 (Fig. <xref ref-type="fig" rid="F8">8D</xref>) biramous, with long curved inner setae on the basis, and endopod with lobe on the outer margin, bearing a minute spinous process and a row of minute spinules on the dorsal surface.</p><p>Leg 2 (Fig. <xref ref-type="fig" rid="F8">8E</xref>) biramous, endopod 2-segmented; coxa and basis unarmed; second endopodal segments with a row of spinules on medial and distal edges, with pointed process on the distolateral corner; exopod 3-segmented, with a row of spinules on the medio to distal margins of the distal exopodal segment.</p><p>Legs 3 (Fig. <xref ref-type="fig" rid="F8">8F</xref>) and 4 (Fig. <xref ref-type="fig" rid="F8">8G</xref>) biramous, with 3-segmented rami: coxa and basis unarmed; second and distal endopodal segments with a row of spinules on the distal edges, with a pointed process on each distolateral corner; exopod with row of spinules on the medio to distal margins of the distal exopodal segment, except for a row of spinules on the posterior surface of leg 4 basis.</p><p>Leg 5 (Fig. <xref ref-type="fig" rid="F6">6F</xref>) symmetric, uniramous, 3-segmented with a proximal segment fused to intercoxal sclerite; basis separated, 2.53 times longer than wide (38 × 15 μm) and unarmed. Distal segment constricted slightly at ca. mid-length with five large spinules and a large seta medially and with two rows of teeth on both lateral each sides as figured.</p><p><bold>Male.</bold> Not collected.</p></tp:treatment-sec><tp:treatment-sec sec-type="remarks" id="SECID0E45AE"><title>Remarks.</title><p>The new species <italic><tp:taxon-name><tp:taxon-name-part taxon-name-part-type="genus" reg="Stephos">Stephos</tp:taxon-name-part> <tp:taxon-name-part taxon-name-part-type="species" reg="concavus">concavus</tp:taxon-name-part></tp:taxon-name></italic> sp. nov. is easily recognized by its four diagnostic features in the female: the genital double-somite with a protruding lobe on the anterior to medial part of both lateral sides; the presence of seven large rows of spinules on the left side of the genital double-somite; the basis of leg 5 is separated, 2.53 times longer than wide; and the presence of large spinules mediodistally on distal segment of leg 5.</p><p>The new species closely resembles <italic><tp:taxon-name><tp:taxon-name-part taxon-name-part-type="genus" reg="Stephos">S.</tp:taxon-name-part> <tp:taxon-name-part taxon-name-part-type="species" reg="cryptospinosus">cryptospinosus</tp:taxon-name-part></tp:taxon-name></italic> (<xref ref-type="bibr" rid="B23">Zagami et al. 2000</xref>), but it differs in the following features in the female: the body length is 0.93 mm (vs. 0.86 mm in <italic><tp:taxon-name><tp:taxon-name-part taxon-name-part-type="genus" reg="Stephos">S.</tp:taxon-name-part> <tp:taxon-name-part taxon-name-part-type="species" reg="cryptospinosus">cryptospinosus</tp:taxon-name-part></tp:taxon-name></italic>); the presence of seven spinules on the left side of the genital double-somite (vs. absence in <italic><tp:taxon-name><tp:taxon-name-part taxon-name-part-type="genus" reg="Stephos">S.</tp:taxon-name-part> <tp:taxon-name-part taxon-name-part-type="species" reg="cryptospinosus">cryptospinosus</tp:taxon-name-part></tp:taxon-name></italic>); the antennule extends beyond the distal end of the genital double-somite (vs. beyond the posterior margin of the prosome in <italic><tp:taxon-name><tp:taxon-name-part taxon-name-part-type="genus" reg="Stephos">S.</tp:taxon-name-part> <tp:taxon-name-part taxon-name-part-type="species" reg="cryptospinosus">cryptospinosus</tp:taxon-name-part></tp:taxon-name></italic>); the presence of large spinules on the mediodistal margin of leg 5 distal segment (vs. absence in <italic><tp:taxon-name><tp:taxon-name-part taxon-name-part-type="genus" reg="Stephos">S.</tp:taxon-name-part> <tp:taxon-name-part taxon-name-part-type="species" reg="cryptospinosus">cryptospinosus</tp:taxon-name-part></tp:taxon-name></italic>); and the terminal segment with teeth on both sides and large spinules mediodistally on both fifth legs (vs. absence in <italic><tp:taxon-name><tp:taxon-name-part taxon-name-part-type="genus" reg="Stephos">S.</tp:taxon-name-part> <tp:taxon-name-part taxon-name-part-type="species" reg="cryptospinosus">cryptospinosus</tp:taxon-name-part></tp:taxon-name></italic>).</p><p><italic><tp:taxon-name><tp:taxon-name-part taxon-name-part-type="genus" reg="Stephos">Stephos</tp:taxon-name-part> <tp:taxon-name-part taxon-name-part-type="species" reg="concavus">concavus</tp:taxon-name-part></tp:taxon-name></italic> differs from another congener <italic><tp:taxon-name><tp:taxon-name-part taxon-name-part-type="genus" reg="Stephos">S.</tp:taxon-name-part> <tp:taxon-name-part taxon-name-part-type="species" reg="longipes">longipes</tp:taxon-name-part></tp:taxon-name></italic> (Giesbrecht, 1902) in the following features of the female: the genital double-somite with protruding lobe on the anterior to medial part of both sides (vs. triangular lobe on the medial part of both sides in <italic><tp:taxon-name><tp:taxon-name-part taxon-name-part-type="genus" reg="Stephos">S.</tp:taxon-name-part> <tp:taxon-name-part taxon-name-part-type="species" reg="longipes">longipes</tp:taxon-name-part></tp:taxon-name></italic>); the presence of a row of spinules on the left side of the genital double-somite (vs. absence in <italic><tp:taxon-name><tp:taxon-name-part taxon-name-part-type="genus" reg="Stephos">S.</tp:taxon-name-part> <tp:taxon-name-part taxon-name-part-type="species" reg="longipes">longipes</tp:taxon-name-part></tp:taxon-name></italic>); the absence of a row of minute spinules on the dorsodistal surface of the genital double-somite (vs. presence in <italic><tp:taxon-name><tp:taxon-name-part taxon-name-part-type="genus" reg="Stephos">S.</tp:taxon-name-part> <tp:taxon-name-part taxon-name-part-type="species" reg="longipes">longipes</tp:taxon-name-part></tp:taxon-name></italic>); the leg 5 distal segment is tapering and stout (vs. tapering and not stout in <italic><tp:taxon-name><tp:taxon-name-part taxon-name-part-type="genus" reg="Stephos">S.</tp:taxon-name-part> <tp:taxon-name-part taxon-name-part-type="species" reg="longipes">longipes</tp:taxon-name-part></tp:taxon-name></italic>); and the teeth on the outer margin of both sides (vs. finely serrated fringe on the outer margin in <italic><tp:taxon-name><tp:taxon-name-part taxon-name-part-type="genus" reg="Stephos">S.</tp:taxon-name-part> <tp:taxon-name-part taxon-name-part-type="species" reg="longipes">longipes</tp:taxon-name-part></tp:taxon-name></italic>).</p></tp:treatment-sec><ref-list><ref id="B23"><mixed-citation xmlns:xlink="http://www.w3.org/1999/xlink" xlink:type="simple"><person-group><name name-style="western"><surname>Zagami</surname><given-names>G</given-names></name><name name-style="western"><surname>Campolmi</surname><given-names>M</given-names></name><name name-style="western"><surname>Costanzo</surname><given-names>G</given-names></name></person-group> (<year>2000</year>) <article-title>A new species of <italic><tp:taxon-name><tp:taxon-name-part taxon-name-part-type="genus">Stephos</tp:taxon-name-part></tp:taxon-name></italic> T. Scott, 1892 (<tp:taxon-name><tp:taxon-name-part taxon-name-part-type="subclass">Copepoda</tp:taxon-name-part></tp:taxon-name>: <tp:taxon-name><tp:taxon-name-part taxon-name-part-type="order">Calanoida</tp:taxon-name-part></tp:taxon-name>) from coastal waters of Sicily, Italy.</article-title><source>Journal of Plankton Research</source><volume>22</volume>: <fpage>15</fpage>–<lpage>27</lpage>. <ext-link xlink:type="simple" ext-link-type="doi" xlink:href="10.1093/plankt/22.1.15">https://doi.org/10.1093/plankt/22.1.15</ext-link></mixed-citation></ref></ref-list></tp:taxon-treatment>
