# Supplementary material for: Three new species of the genus Stephos Scott, 1892 (Crustacea, Copepoda, Calanoida, Stephidae) from Jeju Island, Korea
Source: Zookeys. 2020 Jun 30;944:1–30. doi: 10.3897/zookeys.944.49361 (PMC7340627; doi:10.3897/zookeys.944.49361)
Supplement: XML Treatment for Stephos fortipes [file zookeys.944.49361-treatment3.xml]

<!DOCTYPE tp:taxon-treatment
  PUBLIC "-//TaxonX//DTD Taxonomic Treatment Publishing DTD v0 20100105//EN" "tax-treatment-NSO.dtd">
<tp:taxon-treatment xmlns:tp="http://www.plazi.org/taxpub"><tp:treatment-meta><kwd-group><label>Taxon classification</label><kwd><named-content xmlns:xlink="http://www.w3.org/1999/xlink" content-type="kingdom">Animalia</named-content></kwd><kwd><named-content xmlns:xlink="http://www.w3.org/1999/xlink" content-type="order">Calanoida</named-content></kwd><kwd><named-content xmlns:xlink="http://www.w3.org/1999/xlink" content-type="family">Stephidae</named-content></kwd></kwd-group><mixed-citation publication-type="journal"><person-group><name><surname>Moon</surname><given-names>Seong Yong</given-names></name><name><surname>Soh</surname><given-names>Ho Young</given-names></name><name><surname>Cho</surname><given-names>Dae Hyun</given-names></name></person-group><article-title>Three new species of the genus <italic><tp:taxon-name><tp:taxon-name-part taxon-name-part-type="genus" reg="Stephos">Stephos</tp:taxon-name-part></tp:taxon-name></italic> Scott, 1892 (<tp:taxon-name><tp:taxon-name-part taxon-name-part-type="subphylum">Crustacea</tp:taxon-name-part></tp:taxon-name>, <tp:taxon-name><tp:taxon-name-part taxon-name-part-type="subclass">Copepoda</tp:taxon-name-part></tp:taxon-name>, <tp:taxon-name><tp:taxon-name-part taxon-name-part-type="order">Calanoida</tp:taxon-name-part></tp:taxon-name>, <tp:taxon-name><tp:taxon-name-part taxon-name-part-type="family">Stephidae</tp:taxon-name-part></tp:taxon-name>) from Jeju Island, Korea</article-title><source>Zookeys</source><day>30</day><month>6</month><year>2020</year><volume>944</volume><fpage>1</fpage><lpage>30</lpage><pub-id pub-id-type="doi">10.3897/zookeys.944.49361</pub-id></mixed-citation></tp:treatment-meta><tp:nomenclature><tp:taxon-name><object-id xmlns:xlink="http://www.w3.org/1999/xlink" content-type="arpha" xlink:type="simple">886448FD-6016-57EA-B716-F8492C50BCBE</object-id>
              <tp:taxon-name-part taxon-name-part-type="genus" reg="Stephos">Stephos</tp:taxon-name-part>
              <tp:taxon-name-part taxon-name-part-type="species" reg="fortipes">fortipes</tp:taxon-name-part>
              <object-id xmlns:xlink="http://www.w3.org/1999/xlink" content-type="zoobank" xlink:type="simple">http://zoobank.org/C726634A-9A85-4966-B9B1-B63AA83DA929</object-id>
            </tp:taxon-name><tp:taxon-status xmlns:xlink="http://www.w3.org/1999/xlink" xlink:type="simple">sp. nov.</tp:taxon-status><xref ref-type="fig" rid="F9">Figures 9</xref><xref ref-type="fig" rid="F10">, 10</xref><xref ref-type="fig" rid="F11">, 11</xref></tp:nomenclature><tp:treatment-sec sec-type="material" id="SECID0E1FAG"><title>Material examined.</title><p><bold><italic>Holotype</italic></bold> ♀ (NIBRIV0000293110) dissected on a glass slide collected by D. H. Cho, 9 May 2012.</p></tp:treatment-sec><tp:treatment-sec sec-type="type locality" id="SECID0EFGAG"><title>Type locality.</title><p>Near the bottom (ca. 4 m depth), Wimi port, Jeju Island (approximately <named-content xmlns:xlink="http://www.w3.org/1999/xlink" content-type="dwc:verbatimCoordinates" xlink:type="simple"><named-content content-type="geo-json" specific-use="{&#34;type&#34;:&#34;Point&#34;,&#34;coordinates&#34;:[126.661944,33.270278]}" id="NCID0EOGAG" xlink:type="simple">33°16'13"N, 126°39'43"E</named-content></named-content>), Korea.</p></tp:treatment-sec><tp:treatment-sec sec-type="etymology" id="SECID0ETGAG"><title>Etymology.</title><p>The specific name <italic><tp:taxon-name><tp:taxon-name-part taxon-name-part-type="genus" reg="Stephos"/><tp:taxon-name-part taxon-name-part-type="species" reg="fortipes">fortipes</tp:taxon-name-part></tp:taxon-name></italic> is the combination of Latin words <italic>fortis</italic> (strong) and <italic>pes</italic> (leg), alluding to the strong feature of the female fifth leg.</p><fig id="F9" position="float" orientation="portrait"><object-id xmlns:xlink="http://www.w3.org/1999/xlink" content-type="doi" xlink:type="simple">10.3897/zookeys.944.49361.figure9</object-id><object-id xmlns:xlink="http://www.w3.org/1999/xlink" content-type="arpha" xlink:type="simple">9E340D49-D97F-573A-A9FB-F086E9322A85</object-id><label>Figure 9.</label><caption><p><italic><tp:taxon-name><tp:taxon-name-part taxon-name-part-type="genus" reg="Stephos">Stephos</tp:taxon-name-part> <tp:taxon-name-part taxon-name-part-type="species" reg="fortipes">fortipes</tp:taxon-name-part></tp:taxon-name></italic> sp. nov. Female paratype <bold>A</bold> habitus, dorsal view <bold>B</bold> habitus, lateral view <bold>C</bold> urosome, dorsal view <bold>D</bold> urosome, lateral view <bold>E</bold> genital double-somite, ventral view <bold>F c</bold>audal rami, dorsal view. Scale bars in µm.</p></caption><graphic xmlns:xlink="http://www.w3.org/1999/xlink" xlink:href="zookeys-944-001-g009.jpg" position="float" orientation="portrait" xlink:type="simple" id="oo_426100.jpg"><uri content-type="original_file" xlink:type="simple">https://binary.pensoft.net/fig/426100</uri></graphic></fig></tp:treatment-sec><tp:treatment-sec sec-type="description" id="SECID0ELIAG"><title>Description of female.</title><p><bold><italic>Body</italic></bold> (Fig. <xref ref-type="fig" rid="F9">9A, B</xref>) robust, length 1.12 mm. Prosome five-segmented; cephalosome and first pedigerous somites completely separated; fourth and fifth pedigerous somites incompletely fused (Fig. <xref ref-type="fig" rid="F9">9A</xref>), posterior corners of prosome slightly asymmetric. Rostrum represented by a rounded knob. Prosome-urosome ratio 2.45:1. Urosome 4-segmented, comprising a genital double-somite, two free abdominal somites, and anal somite; length ratio of genital double-somite, first free abdominal somite, second free abdominal somite, and anal somite as 39.1: 18.7: 17.1:15.1:10.0 = 100. Genital double-somite (Fig. <xref ref-type="fig" rid="F9">9C, E</xref>) slightly asymmetric with a differing groups of minute spinules on each side, anterior to mid-length; on the left side is a group of minute spinules that tend to be obscured by detritus and difficult to observe, patches and rows of fine spinules on the right side; genital double-somite not produced ventrally, operculum slightly round, with rows of spinules on the ventral surface. First and second abdominal somites (Fig. <xref ref-type="fig" rid="F9">9C</xref>), with transverse hyaline frill dorsally and ventrally. Anal somite shortest. Caudal rami (Fig. <xref ref-type="fig" rid="F9">9F</xref>), with six setae, symmetric, 1.19 times longer than wide (56 × 47 μm), with minute spinules on the dorsal surface; caudal setae II to VII present (seta I lacking); seta II spiniform, seta III ca. half the length of seta V, seta V longer (right longer than left) than seta IV, both plumose; dorsal seta VII short, plumose.</p><p><bold><italic>Antennule</italic></bold> (Fig. <xref ref-type="fig" rid="F10">10A</xref>) symmetric, extending near to distal area of genital double-somite; 24-segmented, apparently ancestral, segments I–II, III–IV, X–XI, and XXVII–XXVIII are fused. Segmentation and setation pattern as follows (ancestral segment number-setae+aesthetasc): I–II-3+ae, III–IV-4+3ae, V-2+ae, VI-2, VII-2+ae, VIII2+ae, IX-2, X-XI-4+ae, XII-1, XIII-1, XIV-2+ae, XV-1, XVI-2+ae, XVII-1, XVIII-1, XIX-1, XX-1, XXI-1+ae, XXII-1, XXIII-1, XXIV-1+1, XXV-1+1, XXVI-1+1, XXVII–XXVIII-5+ae. Ancestral segments I–XIV and XVI–XXV with a row of spinules on the posterior surface.</p><fig id="F10" position="float" orientation="portrait"><object-id xmlns:xlink="http://www.w3.org/1999/xlink" content-type="doi" xlink:type="simple">10.3897/zookeys.944.49361.figure10</object-id><object-id xmlns:xlink="http://www.w3.org/1999/xlink" content-type="arpha" xlink:type="simple">2D273B2F-9E97-5923-A3BF-119157E381D3</object-id><label>Figure 10.</label><caption><p><italic><tp:taxon-name><tp:taxon-name-part taxon-name-part-type="genus" reg="Stephos">Stephos</tp:taxon-name-part> <tp:taxon-name-part taxon-name-part-type="species" reg="fortipes">fortipes</tp:taxon-name-part></tp:taxon-name></italic> sp. nov. Female paratype <bold>A</bold> antennule <bold>B</bold> antenna <bold>C</bold> mandible <bold>D</bold> maxillule <bold>E</bold> maxilla <bold>F</bold> maxilliped. Scale bars in µm.</p></caption><graphic xmlns:xlink="http://www.w3.org/1999/xlink" xlink:href="zookeys-944-001-g010.jpg" position="float" orientation="portrait" xlink:type="simple" id="oo_426101.jpg"><uri content-type="original_file" xlink:type="simple">https://binary.pensoft.net/fig/426101</uri></graphic></fig><p><bold><italic>Antenna</italic></bold> (Fig. <xref ref-type="fig" rid="F10">10B</xref>) biramous; coxa and basis separate, coxa with one and basis with two setae; endopod 2-segmented, proximal segment with two setae, compound distal segment bilobed with eight and seven plumose setae subterminally and terminally, respectively, outer margin ornamented with a small serrated process subdistally on the medial margin; tiny spinule adjacent to the serrated process; exopod 7-segmented, with intersegmental articulation between segments 2 and 3 not completely expressed, with setal formula of 1, 3, 1, 1, 1, 1, 3.</p><p><bold><italic>Mandible</italic></bold> (Fig. <xref ref-type="fig" rid="F10">10C</xref>): well-developed coxal gnathobase, with a straight row of moderately incised teeth, ornamented with spinule rows on the medioventral part. Mandibular palp biramous; basis with four setae on inner margin. Exopod 5-segmented, with setal formula of 1, 1, 1, 1, 2; endopod 2-segmented, proximal with four setae and distal segments with ten setae.</p><p><bold><italic>Maxillule</italic></bold> (Fig. <xref ref-type="fig" rid="F10">10D</xref>): praecoxa and coxa incompletely fused; praecoxal arthrite with ten marginal spines plus four stiff setae on posterior surface, rows of tiny spinules on posterior surface. Coxal epipodite with nine setae; coxal endite with three stiff setae. Basis with cluster of denticles on the anterior surface; proximal basal endite with four setae; distal basal endite indistinct, with five setae; no trace of basal exite. Exopod with eleven marginal setae. A row of setules along the distal portion of the medial margin. Endopod not articulated to basis, indistinctly 3-segmented, setal formula 4, 4, 7.</p><p><bold><italic>Maxilla</italic></bold> (Fig. <xref ref-type="fig" rid="F10">10E</xref>): apparently 6-segmented, comprising coalesced praecoxa and coxa, allobasis, and 3-segmented endopod. Armature of praecoxal and coxal endites 5,3,3,3, respectively. Basal endite with four setae, one stouter than the rest; endopodal endite with one seta on tip. Free endopod setal formula 1, 1, 3, respectively. Integument of praecoxa ornamented with patch of spinules on the posterior margin. Praecoxal and coxal endites with a cluster of long spinules subdistally on the lateral surface; distal coxal endite with an additional row of spinules proximally on the medial surface.</p><p><bold><italic>Maxilliped</italic></bold> (Fig. <xref ref-type="fig" rid="F10">10F</xref>): syncoxa robust, with setal formula 1, 2, 2, 3 and an oblique row of tiny spinules on the posterior distal part; basis with three setae and a row of setules on the mediolateral margin; endopod six-segmented, with setal formula 2, 4, 4, 3, 3+1, 4.</p><p><bold><italic>Legs 1–4</italic></bold> (Fig. <xref ref-type="fig" rid="F11">11A–D</xref>), progressively larger towards posterior, each comprising coxa, basis, and 3-segmented exopod; endopod of leg 1 (Fig. <xref ref-type="fig" rid="F11">11A</xref>) 1-segmented, that of leg 2 (Fig. <xref ref-type="fig" rid="F11">11B</xref>) 2-segmented; endopods of leg 3 (Fig. <xref ref-type="fig" rid="F11">11C</xref>) and P4 (Fig. <xref ref-type="fig" rid="F11">11D</xref>) 3-segmented. Armature formula of legs 1–4 as in <italic><tp:taxon-name><tp:taxon-name-part taxon-name-part-type="genus" reg="Stephos">S.</tp:taxon-name-part> <tp:taxon-name-part taxon-name-part-type="species" reg="jejuensis">jejuensis</tp:taxon-name-part></tp:taxon-name></italic> sp. nov.</p><p>Leg 1 (Fig. <xref ref-type="fig" rid="F11">11A</xref>) biramous, coxa with hairs and spinules on the inner and posterior surfaces; basis with a row of spinules on the inner distal corner and long, curved inner setae, and endopod with a lobe on the outer margin, bearing a minute spinous process; second and distal exopodal segments with patched minute spinules; second and terminal exopodal segment with a row of spinules on the posterior margin.</p><p>Leg 2 (Fig. <xref ref-type="fig" rid="F11">11B</xref>) biramous, endopod 2-segmented; coxa with hairs on the inner margin, row of spinules on the posterior surface; basis unarmed; each first and second endopodal with row of spinules on the medial and distal edge, with pointed process on distolateral corner; exopod 3-segmented, with a row of spinules on the medio to distal margins of distal exopodal segment.</p><p>Legs 3 (Fig. <xref ref-type="fig" rid="F11">11C</xref>) and 4 (Fig. <xref ref-type="fig" rid="F11">11D</xref>) biramous, with 3-segmented rami: coxa with hairs on the inner margin and a row of spinules on the anterior surface; first to distal endopodal segments with a row of spinules on distal edges, with pointed process on each distolateral corner; exopod with a row of spinules on the medio to distal margins of distal exopodal segment.</p><p>Leg 5 (Fig. <xref ref-type="fig" rid="F11">11E</xref>) symmetric, uniramous, 3-segmented with proximal segment fused to intercoxal sclerite; basis separated from the single, tapering terminal segment. Second segment (basis) 1.38 times longer than wide (44 × 32 μm), with an anteromedial patch of minute spinules on the anterior surface. Distal segment constricted slightly at ca. mid-length with seven large spinules and inner stout spine and with two rows of denticles along the tapering portion</p><fig id="F11" position="float" orientation="portrait"><object-id xmlns:xlink="http://www.w3.org/1999/xlink" content-type="doi" xlink:type="simple">10.3897/zookeys.944.49361.figure11</object-id><object-id xmlns:xlink="http://www.w3.org/1999/xlink" content-type="arpha" xlink:type="simple">B5738B7E-2E9D-518D-ACCB-5BF00E32BE5E</object-id><label>Figure 11.</label><caption><p><italic><tp:taxon-name><tp:taxon-name-part taxon-name-part-type="genus" reg="Stephos">Stephos</tp:taxon-name-part> <tp:taxon-name-part taxon-name-part-type="species" reg="fortipes">fortipes</tp:taxon-name-part></tp:taxon-name></italic> sp. nov. Female paratype <bold>A</bold> leg 1 <bold>B</bold> leg 2 <bold>C</bold> leg 3 <bold>D</bold> leg 4 <bold>E</bold> leg 5, dorsal view. Scale bars in µm.</p></caption><graphic xmlns:xlink="http://www.w3.org/1999/xlink" xlink:href="zookeys-944-001-g011.jpg" position="float" orientation="portrait" xlink:type="simple" id="oo_426102.jpg"><uri content-type="original_file" xlink:type="simple">https://binary.pensoft.net/fig/426102</uri></graphic></fig><p><bold>Male.</bold> Not collected.</p></tp:treatment-sec><tp:treatment-sec sec-type="variation" id="SECID0EYPAG"><title>Variations.</title><p>Within this new species, there was a <tp:taxon-name><tp:taxon-name-part taxon-name-part-type="genus" reg="Stephos"/><tp:taxon-name-part taxon-name-part-type="species" reg="minor">minor</tp:taxon-name-part></tp:taxon-name> variation in the number of spinules on the genital double-somite and on the surfaces of legs 1–4 in the female.</p></tp:treatment-sec><tp:treatment-sec sec-type="remarks" id="SECID0EHQAG"><title>Remarks.</title><p>The new species closely resembles its congeners <italic><tp:taxon-name><tp:taxon-name-part taxon-name-part-type="genus" reg="Stephos">S.</tp:taxon-name-part> <tp:taxon-name-part taxon-name-part-type="species" reg="angulatus">angulatus</tp:taxon-name-part></tp:taxon-name></italic> Bradford-Grieve, 1999, <italic><tp:taxon-name><tp:taxon-name-part taxon-name-part-type="genus" reg="Stephos">S.</tp:taxon-name-part> <tp:taxon-name-part taxon-name-part-type="species" reg="hastatus">hastatus</tp:taxon-name-part></tp:taxon-name></italic>, and <italic><tp:taxon-name><tp:taxon-name-part taxon-name-part-type="genus" reg="Stephos">S.</tp:taxon-name-part> <tp:taxon-name-part taxon-name-part-type="species" reg="pacificus">pacificus</tp:taxon-name-part></tp:taxon-name></italic> Ohtsuka &amp; Hiromi, 1987; however, it differs in the following characteristics in the female: the antennule extends to the end of the genital double-somite (vs. first abdominal segment end in <italic><tp:taxon-name><tp:taxon-name-part taxon-name-part-type="genus" reg="Stephos">S.</tp:taxon-name-part> <tp:taxon-name-part taxon-name-part-type="species" reg="angulatus">angulatus</tp:taxon-name-part></tp:taxon-name></italic>, and fifth pedigerous end in <italic><tp:taxon-name><tp:taxon-name-part taxon-name-part-type="genus" reg="Stephos">S.</tp:taxon-name-part> <tp:taxon-name-part taxon-name-part-type="species" reg="hastatus">hastatus</tp:taxon-name-part></tp:taxon-name></italic> and <italic><tp:taxon-name><tp:taxon-name-part taxon-name-part-type="genus" reg="Stephos">S.</tp:taxon-name-part> <tp:taxon-name-part taxon-name-part-type="species" reg="pacificus">pacificus</tp:taxon-name-part></tp:taxon-name></italic>); the operculum is slightly round (vs. triangular in three species); and the stout and present large row of spinules on the terminal tapering part of leg 5 (vs. not stout and absent in three species).</p></tp:treatment-sec></tp:taxon-treatment>
